# Supplementary material for: Targeted next-generation sequencing analysis of pathogens and microecology in pediatric lower respiratory tract infections identifies risk factors for severe community-acquired pneumonia
Source: Front Cell Infect Microbiol. 2026 Apr 16;16:1796357. doi: 10.3389/fcimb.2026.1796357 (PMC13128607; doi:10.3389/fcimb.2026.1796357)
Supplement: Supplementary file 1 [file Table1.xlsx]

## Sheet: table S1
158 respiratory pathogens in tNGS detection and Positive in 2299 patients
Pathogen Type	Pathogen	Positive in 2299 patients
Atppical pathogen	Chlamydia pneumoniae	√
Atppical pathogen	Chlamydia psittaci
Atppical pathogen	Chlamydia trachomatis	√
Atppical pathogen	Coxiella burnetii
Atppical pathogen	Leptospira borgpetersenii
Atppical pathogen	Mycoplasma pneumoniae	√
Atppical pathogen	Ureaplasma urealyticum	√
Bateria	Acinetobacter baumannii	√
Bateria	Acinetobacter lwoffii
Bateria	Acinetobacter nosocomialis
Bateria	Acinetobacter pittii
Bateria	Aeromonas caviae
Bateria	Bacillus cereus	√
Bateria	Bordetella bronchiseptica
Bateria	Bordetella parapertussis	√
Bateria	Bordetella pertussis	√
Bateria	Brucella
Bateria	Burkholderia cenocepacia
Bateria	Burkholderia cepacia
Bateria	Burkholderia cepacia complex
Bateria	Burkholderia contaminans
Bateria	Burkholderia mallei
Bateria	Burkholderia multivorans
Bateria	Burkholderia pseudomallei
Bateria	Citrobacter freundii
Bateria	Corynebacterium diphtheriae
Bateria	Elizabethkingia anophelis
Bateria	Elizabethkingia meningoseptica
Bateria	Elizabethkingia miricola
Bateria	Enterobacter cloacae complex	√
Bateria	Enterococcus faecalis	√
Bateria	Enterococcus faecium	√
Bateria	Escherichia coli	√
Bateria	Haemophilus influenzae	√
Bateria	Klebsiella aerogenes
Bateria	Klebsiella michiganensis
Bateria	Klebsiella oxytoca
Bateria	Klebsiella pneumoniae	√
Bateria	Klebsiella variicola
Bateria	Legionella longbeachae
Bateria	Legionella pneumophila	√
Bateria	Listeria monocytogenes
Bateria	Moraxella catarrhalis	√
Bateria	Morganella morganii
Bateria	Mycobacterium avium
Bateria	Mycobacterium avium complex
Bateria	Mycobacterium colombiense
Bateria	Mycobacterium kansasii
Bateria	Mycobacterium marinum
Bateria	Mycobacterium marseillense
Bateria	Mycobacterium tuberculosis complex	√
Bateria	Mycobacteroides abscessus
Bateria	Mycobacteroides chelonae
Bateria	Mycolicibacterium fortuitum
Bateria	Nocardia abscessus
Bateria	Nocardia asiatica
Bateria	Nocardia asteroides
Bateria	Nocardia beijingensis
Bateria	Nocardia brasiliensis
Bateria	Nocardia cyriacigeorgica
Bateria	Nocardia farcinica	√
Bateria	Nocardia otitidiscaviarum
Bateria	Pasteurella multocida
Bateria	Proteus mirabilis	√
Bateria	Pseudomonas aeruginosa	√
Bateria	Ralstonia mannitolilytica
Bateria	Salmonella enterica
Bateria	Serratia marcescens	√
Bateria	Staphylococcus aureus	√
Bateria	Stenotrophomonas maltophilia	√
Bateria	Streptococcus agalactiae	√
Bateria	Streptococcus constellatus
Bateria	Streptococcus pneumoniae	√
Bateria	Streptococcus pseudopneumoniae
Bateria	Streptococcus pyogenes	√
Bateria	Streptococcus suis
Bateria	Tropheryma whipplei	√
Fungi	Aspergillus flavus	√
Fungi	Aspergillus fumigatus	√
Fungi	Aspergillus niger	√
Fungi	Aspergillus terreus
Fungi	Aspergillus versicolor
Fungi	Blastomyces dermatitidis
Fungi	Candida albicans	√
Fungi	Candida auris
Fungi	Candida glabrata
Fungi	Candida tropicalis	√
Fungi	Cladophialophora bantiana
Fungi	Clavispora lusitaniae
Fungi	Cryptococcus neoformans
Fungi	Cunninghamella bertholletiae
Fungi	Mucor
Fungi	Pneumocystis jirovecii	√
Fungi	Rhizomucor pusillus
Fungi	Rhizopus
Fungi	Rhizopus microsporus
Fungi	Talaromyces marneffei
Fungi	Trichosporon asahii
Virus	Bandavirus dabieense
Virus	Betacoronavirus 1	√
Virus	Coxsackievirus A10
Virus	Coxsackievirus A6
Virus	Coxsackievirus B1
Virus	Coxsackievirus B2
Virus	Coxsackievirus B3
Virus	Coxsackievirus B4
Virus	Coxsackievirus B5
Virus	Dengue virus
Virus	Echovirus E11
Virus	Echovirus E30
Virus	Echovirus E6
Virus	Echovirus E9
Virus	Enterovirus A	√
Virus	Enterovirus A71	√
Virus	Enterovirus B	√
Virus	Enterovirus C	√
Virus	Enterovirus D
Virus	Enterovirus D68	√
Virus	Hantaan orthohantavirus
Virus	Human alphaherpesvirus 1	√
Virus	Human alphaherpesvirus 2
Virus	Human alphaherpesvirus 3
Virus	Human betaherpesvirus 5	√
Virus	Human betaherpesvirus 6A	√
Virus	Human betaherpesvirus 6B	√
Virus	Human betaherpesvirus 7	√
Virus	Human bocavirus 4
Virus	Human coronavirus 229E	√
Virus	Human coronavirus HKU1	√
Virus	Human coronavirus NL63	√
Virus	Human gammaherpesvirus 4	√
Virus	Human mastadenovirus B	√
Virus	Human mastadenovirus C	√
Virus	Human mastadenovirus E
Virus	Human metapneumovirus	√
Virus	Human orthorubulavirus 2	√
Virus	Human orthorubulavirus 4	√
Virus	Human respiratory syncytial virus A	√
Virus	Human respiratory syncytial virus B	√
Virus	Human respirovirus 1	√
Virus	Human respirovirus 3	√
Virus	Influenza A virus	√
Virus	Influenza A virus H1N1	√
Virus	Influenza A virus H3N2	√
Virus	Influenza A virus H5N1
Virus	Influenza A virus H7N9
Virus	Influenza B virus	√
Virus	Measles morbillivirus	√
Virus	Mumps orthorubulavirus
Virus	Parechovirus A
Virus	Primate bocaparvovirus 1	√
Virus	Primate bocaparvovirus 2
Virus	Primate bocaparvovirus 3
Virus	Rhinovirus A	√
Virus	Rhinovirus B	√
Virus	Rhinovirus C	√
Virus	Rubella virus
Virus	Severe acute respiratory syndrome coronavirus 2	√

## Sheet: table S2
18 colonizing bacteria of oral and upper respiratory tract in tNGS detection
Pathogen Type	Pathogen
Bateria	Abiotrophia defectiva
Bateria	Actinomyces bovis
Bateria	Actinomyces israelii
Bateria	Actinomyces naeslundii
Bateria	Actinomyces viscosus
Bateria	Finegoldia magna
Bateria	Fusobacterium nucleatum
Bateria	Gemella morbillorum
Bateria	Granulicatella adiacens
Bateria	Haemophilus parahaemolyticus
Bateria	Haemophilus parainfluenzae
Bateria	Parvimonas micra
Bateria	Peptostreptococcus stomatis
Bateria	Porphyromonas gingivalis
Bateria	Prevotella intermedia
Bateria	Schaalia odontolytica
Bateria	Staphylococcus capitis
Bateria	Staphylococcus epidermidis
Bateria	Staphylococcus haemolyticus
Bateria	Staphylococcus hominis
Bateria	Staphylococcus warneri
Bateria	Streptococcus anginosus
Bateria	Streptococcus constellatus
Bateria	Streptococcus dysgalactiae
Bateria	Streptococcus intermedius
Bateria	Streptococcus mitis
Bateria	Streptococcus oralis
Bateria	Veillonella parvula

## Sheet: table S3
The basic characteristics of patients with lower respiratory infections
Characteristics	All(n=2299)	pneumonia(n=1845)	tracheitis / bronchitis(n=454)	p-value
Age, month	39.00 (15.00-62.00)	40.00 (16.00-63.00)	33.00 (13.00-55.00)	0.000753
Gender, N(%)	-
Male	1347(58.59)	1089(59.02)	258(56.83)	0.4249
Female	952(41.40)	756(40.98)	196(43.17)	0.4249
Hospital（days）	5.00 (4.00-6.00)	5.00 (4.00-6.00)	4.00 (3.00-5.00)	< 2.2e-16
Symptoms,n (%)
Fever	1776(77.25)	1440(78.04)	336(74.00)	0.07556
Cough	2121(92.25)	1733(93.92)	388(85.46)	< 2.2e-16
Underlying conditions, n (%)
Blood system diseases	65(2.83)	55(2.98)	10(2.20)	0.4603
Autoimmune diseases	16(0.70)	9(0.49)	7(1.54)	0.02453
Metabolic diseases	97(4.21)	73(3.96)	24(5.29)	0.2575
Circulatory system diseases	54(2.34)	45(2.44)	9(1.98)	0.6873
Digestive system diseases	246(10.70)	168(9.11)	78(17.18)	9.511e-07
Nervous system diseases	46(2.00)	27(1.46)	19(4.19)	0.000427
Urinary system diseases	17(0.73)	7(0.38)	10(2.2)	0.0004191
Laboratory findings
WBC(×109/L)	8.68 (6.52-11.87)	8.57 (6.50-11.77)	9.13 (6.60-12.12)	0.1449
Neutrophil ratio (%)	47.35 (31.80-62.90)	47.20 (32.10-62.20)	45.20 (30.53-61.55)	0.356
CRP(mg/L)	0.10 (0.06-0.22)	0.09 (0.06-0.20)	0.08 (0.05-0.20)	0.1849
PCT(ng/mL)	4.88 (1.51-12.03)	4.62 (1.38-11.37)	4.38 (1.42-10.72)	0.513
Sample type,n (%)
Throat swab	2573(100)	1845(71.71)	454(17.64)	-
Post-swab antibiotic use, n (%)
Yes	1812(78.81)	1539(83.41)	273(60.13)	< 2.2e-16
No	487(21.19)	306(16.49)	181(39.87)	< 2.2e-16

## Sheet: table S4
The basic characteristics of 1845 patients with pneumonia
Characteristics	SCAP(n=293)	nsCAP(n=1552)	p-value
Age, month	53.00 (10.00-84.00)	39.00 (16.00-59.00)	0.002082
Age group
Infants (0-1 year)	74(25.26)	281(18.11)	0.005659
toddler (1-3 years)	30(10.24)	451(29.06)	2.783e-11
preschool (3-6 years)	113(38.57)	639(41.17)	0.4426
school-age (6-14 years)	76(25.94)	181(11.66)	1.76e-10
Gender, N(%)
Male	158(53.92)	931(59.98)	0.06142
Female	135(46.08)	621(40.02)	0.06142
Hospital（days）	7.00 (5.00-8.00)	5.00 (4.00-6.00)	< 2.2e-16
Symptoms,n (%)
Fever	234(79.86)	1206(77.70)	0.4585
Cough	284(96.92)	1449(93.36)	0.02708
Underlying conditions, n (%)
Blood system diseases	12(4.1)	43(2.77)	0.3003
Autoimmune diseases	1(0.34)	8(5.15)	1
Metabolic diseases	19(6.48)	54(3.48)	0.02401
Circulatory system diseases	20(6.83)	25(1.61)	3.376e-07
Digestive system diseases	26(8.87)	142(9.15)	0.9683
Nervous system diseases	7(2.39)	20(1.29)	0.2406
Urinary system diseases	0(0)	7(0.45)	0.6055
Laboratory findings
WBC(×109/L)	8.73 (6.29-11.77)	8.53 (6.50-11.76)	0.082
Neutrophil ratio (%)	55.30 (37.15-66.95)	46.20 (31.60-60.80)	2.6e-05
CRP(mg/L)	0.10 (0.07-0.16)	0.09 (0.05-0.22)	0.08453
PCT(ng/mL)	5.09 (1.28-11.82)	4.52 (1.40-11.30)	0.556
Sample type,n (%)
Throat swab	293(100)	1552(100)	-
Season
Spring (Feb, Mar, Apr)	70(23.89)	450(28.99)	0.08721
Summer (May, Jun, Jul)	146(49.82)	662(42.65)	0.06861
Autumn (Aug, Sep, Oct)	48(16.38)	232(14.94)	0.8544
Winter (Nov, Dec, Jan)	29(9.89)	208(13.4)	0.08195
Post-swab antibiotic use, n (%)
Yes	266(90.78)	1273(82.02)	0.000303
No	27(9.22)	279(17.98)	0.000303

## Sheet: table S5
Performance metrics of the baseline clinical model and the top hybrid models incorporating microbial features for predicting Severe Community-Acquired Pneumonia (SCAP).
Model	AUC (95% CI)	ΔAUC	Sensitivity (95% CI)	Specificity (95% CI)
Baseline (Clinical Only)​	0.7028 (0.6308-0.7748)	-	65.00% (65.00%-76.37%)	68.32% (68.35%-73.32%)
Baseline + Mycoplasma pneumoniae	0.7848 (0.7249-0.8447)	0.084	78.1% (78.1%-87.75%)	69% (69.03%-73.77%)
Baseline + Streptococcus intermedius	0.7195 (0.6486-0.7903)	0.0168	73.96% (73.96%-84.65%)	62.16% (62.19%-67.29%)
Baseline + Granulicatella adiacens	0.7192 (0.6494-0.789)	0.0165	75.17% (75.17%-85.34%)	62.48% (62.48%-67.67%)
Baseline + Parvimonas micra	0.7093 (0.6384-0.7801)	0.0065	75.17% (75.17%-85.86%)	62.48% (58.48%-63.90%)
Baseline + Stenotrophomonas maltophilia	0.6935 (0.6188-0.7683)	-0.0092	67.93% (67.93%-79.65%)	65.% (65.06%-70.35%)
Baseline +Schaalia odontolytica	0.6874 (0.6155-0.7593)	-0.0154	74.13% (74.13%-84.48%)	57.58% (57.58%-63.06%)
